# Supplementary material for: ﻿ Aster xuelinii (Astereae, Asteraceae), a new species growing on moist rocks from Gansu Province, China
Source: PhytoKeys. 2025 Sep 15;263:17–23. doi: 10.3897/phytokeys.263.166400 (PMC12455216; doi:10.3897/phytokeys.263.166400)
Supplement: XML Treatment for Aster xuelinii [file phytokeys.263.166400-treatment1.xml]

<!DOCTYPE tp:taxon-treatment
  PUBLIC "-//TaxonX//DTD Taxonomic Treatment Publishing DTD v0 20100105//EN" "tax-treatment-NSO.dtd">
<tp:taxon-treatment xmlns:tp="http://www.plazi.org/taxpub"><tp:treatment-meta><kwd-group><label>Taxon classification</label><kwd>
              <named-content content-type="kingdom">Plantae</named-content>
            </kwd><kwd>
              <named-content content-type="order">Asterales</named-content>
            </kwd><kwd>
              <named-content content-type="family">Asteraceae</named-content>
            </kwd></kwd-group><mixed-citation publication-type="journal"><person-group><name><surname>Bai</surname><given-names>Zengfu</given-names></name><name><surname>Zhang</surname><given-names>Zhihua</given-names></name><name><surname>Zhang</surname><given-names>Guojin</given-names></name><name><surname>Zhang</surname><given-names>Ji</given-names></name></person-group><article-title>﻿ <italic><tp:taxon-name><tp:taxon-name-part taxon-name-part-type="genus" reg="Aster">Aster</tp:taxon-name-part> <tp:taxon-name-part taxon-name-part-type="species" reg="xuelinii">xuelinii</tp:taxon-name-part></tp:taxon-name></italic> (<tp:taxon-name><tp:taxon-name-part taxon-name-part-type="tribe">Astereae</tp:taxon-name-part></tp:taxon-name>, <tp:taxon-name><tp:taxon-name-part taxon-name-part-type="family">Asteraceae</tp:taxon-name-part></tp:taxon-name>), a new species growing on moist rocks from Gansu Province, China</article-title><source>PhytoKeys</source><day>15</day><month>09</month><year>2025</year><volume>263</volume><fpage>17</fpage><lpage>23</lpage><pub-id pub-id-type="doi">10.3897/phytokeys.263.166400</pub-id></mixed-citation></tp:treatment-meta><tp:nomenclature><label>﻿</label><tp:taxon-name><object-id xmlns:xlink="http://www.w3.org/1999/xlink" content-type="arpha" xlink:type="simple">24A47774-B9DC-59FD-B9FA-5CF492711CC0</object-id>
            <tp:taxon-name-part taxon-name-part-type="genus" reg="Aster">Aster</tp:taxon-name-part>
            <tp:taxon-name-part taxon-name-part-type="species" reg="xuelinii">xuelinii</tp:taxon-name-part>
            <object-id xmlns:xlink="http://www.w3.org/1999/xlink" content-type="ipni" xlink:type="simple">urn:lsid:ipni.org:names:77369253-1</object-id>
          </tp:taxon-name><tp:taxon-authority>Z.F.Bai</tp:taxon-authority><tp:taxon-status xmlns:xlink="http://www.w3.org/1999/xlink" xlink:type="simple">sp. nov.</tp:taxon-status><xref ref-type="fig" rid="F1">Fig. 1</xref></tp:nomenclature><tp:treatment-sec sec-type="material" id="SECID0EUMAC"><title>Type.</title><p>China • Gansu: Hui County, damp stone wall, elev. 800–1100 m, 9 August 2024, <italic>Zengfu Bai &amp; Xuelin Chen 20240043</italic> (holotype <named-content xmlns:xlink="http://www.w3.org/1999/xlink" content-type="dwc:institutional_code" xlink:title="Herbarium of the College of Life Sciences, Northwest Normal University" xlink:href="http://grbio.org/institution/northwest-normal-university" xlink:type="simple">NWTC</named-content>!; isotypes GAUF!).</p><fig id="F1" position="float" orientation="portrait"><object-id xmlns:xlink="http://www.w3.org/1999/xlink" content-type="doi" xlink:type="simple">10.3897/phytokeys.263.166400.figure1</object-id><object-id xmlns:xlink="http://www.w3.org/1999/xlink" content-type="arpha" xlink:type="simple">FAF39B27-DE4C-5FEA-9144-41638C7055F2</object-id><label>Figure 1.</label><caption><p>Habitat and morphology of <italic><tp:taxon-name><tp:taxon-name-part taxon-name-part-type="genus" reg="Aster">Aster</tp:taxon-name-part> <tp:taxon-name-part taxon-name-part-type="species" reg="xuelinii">xuelinii</tp:taxon-name-part></tp:taxon-name></italic>. A. habitat; B. Habit; C. Basal leaves; D. Cauline leaves; E. Synflorescence; F. Capitulum in frontal view; G. Capitulum in lateral view; H. Disk florets; I. Ray florets.</p></caption><graphic xmlns:xlink="http://www.w3.org/1999/xlink" xlink:href="phytokeys-263-017_article-166400__-g001.jpg" position="float" orientation="portrait" xlink:type="simple" id="oo_1416659.jpg"><uri content-type="original_file" xlink:type="simple">https://binary.pensoft.net/fig/1416659</uri></graphic></fig></tp:treatment-sec><tp:treatment-sec sec-type="diagnosis" id="SECID0EYNAC"><title>Diagnosis.</title><p>This new species resembles <italic><tp:taxon-name><tp:taxon-name-part taxon-name-part-type="genus" reg="Aster">A.</tp:taxon-name-part> <tp:taxon-name-part taxon-name-part-type="species" reg="dolichopodus">dolichopodus</tp:taxon-name-part></tp:taxon-name></italic> superficially. Both have linear – lanceolate cauline leaves and long pedicels. However, the new species differs by having fewer than 15 ray florets (vs. 19–26), stems that are caespitose, pendent, or rarely ascending, and slender (vs. simple, sometimes caespitose, erect, stout stems). It grows in moist habitats (vs. dry habitats).</p></tp:treatment-sec><tp:treatment-sec sec-type="description" id="SECID0EJOAC"><title>Description.</title><p>Perennial herbs, 30–70 cm tall. Rhizomes short, slightly thick, woody. Stems caespitose, pendent, or rarely ascending, slender, unbranched except for inflorescence, shortly pubescent, with many basal rosette leaves and cauline leaves. Rosette leaves lanceolate, 4–10 × 0.8–1.2 cm, apex acute, base gradually narrowing, strigose, margin serrately one- to two-toothed, petiole 3–5 cm long; lower cauline leaves similar to rosette leaves, sessile, narrowly lanceolate, 4–8 × 0.6–1.4 cm, margin entire or 1-toothed, base gradually narrowing, apex acute, both surfaces of the leaf sparsely scabrous; middle to upper leaves sessile, lanceolate to linear-lanceolate, 3–7 × 0.4–0.7 cm, entire or rarely with a single tooth. Synflorescence leaves lanceolate to linear-lanceolate, 0.5–3 × 0.1–0.4 cm. Capitula 1-6 in terminal corymbiform synflorescences, sometimes solitary; peduncles 6–9 cm long, with linear ca. 2–3.5 mm in diam. bracts. Involucres hemispherical, ca. 5 mm long, 7–15 mm in diameter; phyllaries 5–7-seriate, imbricate, coriaceous, with broadly scarious and shortly ciliate. Outer bracts shorter than inner ones: outer ones lanceolate, only the outermost basally covered with short scabrous hairs; inner ones oblanceolate. True ray 12–14, pale purple, glabrous, 5–9 × 1.2–2 mm; corolla tube 4–6 mm long, apex slightly 2–3-lobed. Disk florets numerous, perfect; tubular yellowish-green, tube 3–4 mm long, glabrous, shallowly 5-lobed; lobes narrowly triangular. Pappus 1-seriate, erect and persistent, off-white in color with minute pubescence adaxially, reaching the base of the corolla lobes or equaling the tube in length. Achenes of both florets similar, narrowly oblong, ca. 2 mm long and 1 mm wide, strigose.</p></tp:treatment-sec><tp:treatment-sec sec-type="phenology" id="SECID0EOOAC"><title>Phenology.</title><p>Flowering and fruiting from late June to September.</p></tp:treatment-sec><tp:treatment-sec sec-type="etymology" id="SECID0ETOAC"><title>Etymology.</title><p>This distinctive designation honors the substantial contributions made by Chinese botanist Xuelin Chen to botanical diversity surveys in Gansu Province over many years. Hence, the Chinese name “学林紫菀 (xué lín zĬ wăn)” is suggested.</p></tp:treatment-sec><tp:treatment-sec sec-type="distribution" id="SECID0EYOAC"><title>Distribution and habitat.</title><p><italic><tp:taxon-name><tp:taxon-name-part taxon-name-part-type="genus" reg="Aster">Aster</tp:taxon-name-part> <tp:taxon-name-part taxon-name-part-type="species" reg="xuelinii">xuelinii</tp:taxon-name-part></tp:taxon-name></italic> is only known from its type locality, Hui County, Gansu Province, China. This new species grows on moist rock slopes at elevations of 800–1000 meters (Fig. <xref ref-type="fig" rid="F2">2</xref>).</p><fig id="F2" position="float" orientation="portrait"><object-id xmlns:xlink="http://www.w3.org/1999/xlink" content-type="doi" xlink:type="simple">10.3897/phytokeys.263.166400.figure2</object-id><object-id xmlns:xlink="http://www.w3.org/1999/xlink" content-type="arpha" xlink:type="simple">5809CAAA-5AE0-5053-99BB-868E3D112D11</object-id><label>Figure 2.</label><caption><p>Distribution of <italic><tp:taxon-name><tp:taxon-name-part taxon-name-part-type="genus" reg="Aster">Aster</tp:taxon-name-part> <tp:taxon-name-part taxon-name-part-type="species" reg="xuelinii">xuelinii</tp:taxon-name-part></tp:taxon-name></italic>.</p></caption><graphic xmlns:xlink="http://www.w3.org/1999/xlink" xlink:href="phytokeys-263-017_article-166400__-g002.jpg" position="float" orientation="portrait" xlink:type="simple" id="oo_1416660.jpg"><uri content-type="original_file" xlink:type="simple">https://binary.pensoft.net/fig/1416660</uri></graphic></fig></tp:treatment-sec><tp:treatment-sec sec-type="Systematic position" id="SECID0EGAAE"><title>Systematic position.</title><p>Based on molecular phylogenetic analyses, the new species is closely related to <italic><tp:taxon-name><tp:taxon-name-part taxon-name-part-type="genus" reg="Aster">A.</tp:taxon-name-part> <tp:taxon-name-part taxon-name-part-type="species" reg="taliangshanensis">taliangshanensis</tp:taxon-name-part></tp:taxon-name></italic>, and both species are recognized as members of <tp:taxon-name><tp:taxon-name-part taxon-name-part-type="genus" reg="Aster">Aster</tp:taxon-name-part> <tp:taxon-name-part taxon-name-part-type="infraspecific-rank">sect.</tp:taxon-name-part> <tp:taxon-name-part taxon-name-part-type="section" reg="Aster">Aster</tp:taxon-name-part></tp:taxon-name>. in Flora of China (<xref ref-type="bibr" rid="B2">Chen et al. 2011</xref>) (Fig. <xref ref-type="fig" rid="F3">3</xref>).</p><fig id="F3" position="float" orientation="portrait"><object-id xmlns:xlink="http://www.w3.org/1999/xlink" content-type="doi" xlink:type="simple">10.3897/phytokeys.263.166400.figure3</object-id><object-id xmlns:xlink="http://www.w3.org/1999/xlink" content-type="arpha" xlink:type="simple">E074D69B-33C8-5551-A159-8EA70FC126CA</object-id><label>Figure 3.</label><caption><p>Cladogram of the maximum likelihood (<abbrev xmlns:xlink="http://www.w3.org/1999/xlink" xlink:title="Maximum likelihood" id="ABBRID0EUBAE" xlink:type="simple">ML</abbrev>) phylogenetic tree of representative <italic><tp:taxon-name><tp:taxon-name-part taxon-name-part-type="genus" reg="Aster">Aster</tp:taxon-name-part></tp:taxon-name></italic> species. Phylogenetic tree based on combined data (ITS, ETS, and trnL-F), showing the position of <italic><tp:taxon-name><tp:taxon-name-part taxon-name-part-type="genus" reg="Aster">Aster</tp:taxon-name-part> <tp:taxon-name-part taxon-name-part-type="species" reg="xuelinii">xuelinii</tp:taxon-name-part></tp:taxon-name></italic>. Numbers at nodes represent maximum likelihood bootstrap percentages. The two specimens of the new species <italic><tp:taxon-name><tp:taxon-name-part taxon-name-part-type="genus" reg="Aster">Aster</tp:taxon-name-part> <tp:taxon-name-part taxon-name-part-type="species" reg="xuelinii">xuelinii</tp:taxon-name-part></tp:taxon-name></italic> are marked as red.</p></caption><graphic xmlns:xlink="http://www.w3.org/1999/xlink" xlink:href="phytokeys-263-017_article-166400__-g003.jpg" position="float" orientation="portrait" xlink:type="simple" id="oo_1416661.jpg"><uri content-type="original_file" xlink:type="simple">https://binary.pensoft.net/fig/1416661</uri></graphic></fig></tp:treatment-sec><ref-list><ref id="B2"><mixed-citation xmlns:xlink="http://www.w3.org/1999/xlink" xlink:type="simple"><person-group><name name-style="western"><surname>Chen</surname><given-names>YL</given-names></name><name name-style="western"><surname>Brouillet</surname><given-names>L</given-names></name><name name-style="western"><surname>Semple</surname><given-names>JC</given-names></name></person-group> (<year>2011</year>) <article-title><italic><tp:taxon-name><tp:taxon-name-part taxon-name-part-type="genus">Aster</tp:taxon-name-part></tp:taxon-name></italic>.</article-title> In: <person-group><name name-style="western"><surname>Wu</surname><given-names>ZY</given-names></name><name name-style="western"><surname>Raven</surname><given-names>PH</given-names></name><name name-style="western"><surname>Hong</surname><given-names>DY</given-names></name></person-group> (<role>Eds</role>) <issue-title>Flora of China 20-21.</issue-title><source>St. Science Press, Beijing, Missouri Botanical Garden Press, Louis</source>, <fpage>574</fpage>–<lpage>632</lpage>.</mixed-citation></ref></ref-list></tp:taxon-treatment>
